# Supplementary material for: A Retrospective Medical Record Review of Adults with Non-Cancer Diagnoses Prescribed Medicinal Cannabis
Source: J Clin Med. 2023 Feb 13;12(4):1483. doi: 10.3390/jcm12041483 (PMC9965412; doi:10.3390/jcm12041483)
Supplement: Supplementary file 1 [file jcm-12-01483-s001.zip]

Archive with 1 entries (1 files):
- jcm-2113675-supplementary.pdf
